# Supplementary material for: A resource for functional investigation of miRNAs in rice responses to viral infection
Source: Plant Biotechnol J. 2024 Aug 24;22(12):3380–2. doi: 10.1111/pbi.14455 (PMC11606404; doi:10.1111/pbi.14455)
Supplement: Supplementary file 2 — Table S1 Reads of screened miRNAs in small RNA‐seq data. [file PBI-22-3380-s003.xlsx]

## Sheet: Table S1
Supplymental table 1. Reads of screened miRNAs in small RNA-seq data
miRNA	sequence	RPM of three biological repeat			RPM of three biological repeat			RPM of three biological repeat			Average RPM			Fold change			Log2 fold change
		Mock-1	Mock-2	Mock-3	RGSV-1	RGSV-2	RGSV-3	RRSV-1	RRSV-2	RRSV-3	Mock	RGSV	RRSV	mock 6W	RGSV 6W	RRSV 6W	mock 6W	RGSV 6W	RRSV 6W
osa-miR440	AGTGTCTCCTGATGATCGGGACAA	3.56471	1.09726	0.673011	0.837391	0.631251	1.06986	3.89836	0.815005	1.8504	1.77833	0.846168	2.18792	1	0.475823	1.23033	0	-1.0715	0.299041
osa-miR530	TGCATTTGCACCTGCACCTA	3.20824	3.10889	0.420632	0	0	0	0.420632	1.98596	0.222274	2.24592	0	0.876287	1	0	0.390168	0	-11.1331	-1.35783
osa-miR530-3p	AGGTGCAGAGGCAGATGCAAC	598.657	830.622	1126.45	20.5541	18.9375	14.1599	239.124	862.942	60.9022	851.911	17.8839	387.656	1	0.0209927	0.455043	0	-5.57397	-1.13593
osa-miR535	TGACAACGAGAGAGAGCACGC	268.708	668.96	329.86	212.926	165.738	118.251	202.053	111.656	168.789	422.509	165.638	160.832	1	0.392035	0.38066	0	-1.35095	-1.39343
osa-miR820a	TCGGCCTCGTGGATGGACCAG	16.8254	16.5503	12.8713	7.07976	4.83959	9.6917	240.668	152.554	195.096	15.4157	7.20368	196.106	1	0.467296	12.7212	0	-1.09759	3.66917
osa-miR1423	AGGCAACTACACGTTGGGCGCTCG	14.8292	12.0698	2.8603	4.94822	1.19236	6.92264	9.85622	2.88956	8.12566	9.91977	4.35441	6.95715	1	0.438963	0.701342	0	-1.18783	-0.51181
osa-miR1846d	TCCCACCGAGCAGCCGGATCTC	0.427765	0.640066	0.757137	0.456759	0.280556	0.125866	0.220662	1.03728	1.20678	0.608323	0.287727	0.821574	1	0.472984	1.35056	0	-1.08014	0.433554
osa-miR1850.2	TTGTGTGTGAACTAAACGTGG	0.0712942	0.731504	0.168253	0.0761264	0.070139	0	49.6489	33.8597	23.4116	0.323684	0.0487551	35.6401	1	0.150626	110.108	0	-2.73096	6.78277
osa-miR1856	TATGCGTAAGACGGATTCGTA	1.2833	0.822942	1.5984	1.59866	2.10417	1.06986	16.2554	21.6347	22.6875	1.23488	1.5909	20.1925	1	1.2883	16.3518	0	0.365469	4.03138
osa-miR1860-3p	ATCTGGAAGCTAGGTTTTCTCT	0.213883	0.182876	0.336506	0.152253	0.140278	0	1.69174	2.29683	0.965425	0.244421	0.0975103	1.65133	1	0.398943	6.75609	0	-1.32574	2.75619
osa-miR1861h	CGGTCTTGAGGCAGGAACTGAG	0.0712942	0.182876	0	0.152253	0	0.0629331	11.548	4.89003	13.9182	0.0847234	0.0717287	10.1187	1	0.846622	119.433	0	-0.24021	6.90005
osa-miR1862a	ACGAGGTTGGTTTATTTTGGGACG	0	0	0.0841264	0	0	0	1.69174	2.14865	2.49402	0.0280421	0	2.11147	1	0	75.2963	0	-4.80952	6.23451
osa-miR1862e	CTAGATTTGTTTATTTTGGGACGG	7.77107	4.5719	8.24439	1.29415	1.12222	1.88799	7.57605	8.07596	6.43617	6.86245	1.43479	7.36273	1	0.209078	1.0729	0	-2.25789	0.101516
osa-miR1863a	AGCTCTGATACCATGTTAGATTAG	657.404	883.656	188.191	195.645	34.0174	218.818	729.949	576.949	227.358	576.417	149.494	511.419	1	0.25935	0.887237	0	-1.94703	-0.172608
osa-miR1868.1	TCACGGAAAACGAGGGAGCAGCCA	0.0712942	0.091438	0	0.456759	0	0.188799	0.36777	0.0740914	0.402261	0.0542441	0.215186	0.281374	1	3.967	5.18718	0	1.98805	2.37495
osa-miR1871	ATGGCTCTGATATCATGTTGGTTT	75.9283	42.793	64.8614	45.4475	55.3396	39.7108	166.379	119.732	86.1642	61.1942	46.8326	124.092	1	0.765311	2.02783	0	-0.385882	1.01994
osa-miR1874-3p	TATGGATGGAGGTGTAACCCGATG	0.0712942	0.182876	0.0841264	0	0	0	0	1.63001	3.62034	0.112765	0	1.75012	1	0	15.52	0	-6.81718	3.95605
osa-miR1876	ATAAGTGGGTTTGTGGGCTGGCCC	20.5327	10.6982	11.9459	10.5816	9.32848	5.03465	29.2745	41.2689	42.9614	14.3923	8.3149	37.8349	1	0.577732	2.62883	0	-0.791527	1.39442
osa-miR1878	ACTTAATCTGGACACTATAAAAGA	1.56847	0.91438	2.27141	0.685138	1.6132	1.06986	3.30993	4.2973	5.5512	1.58475	1.12273	4.38614	1	0.708458	2.76771	0	-0.497246	1.46869
osa-miR1879	GTGTTTGGTTTAGGGATGAGGTGG	13.4033	11.2469	2.77617	3.27344	0.911806	3.46132	11.548	3.33411	10.6197	9.14212	2.54885	8.50058	1	0.278804	0.929827	0	-1.84268	-0.104966
osa-miR1881	AATGTTATTGTAGCGTGGTGGTGT	1.212	0.548628	0.420632	0.0761264	0	0	1.17686	0.0740914	0.402261	0.727087	0.0253755	0.551071	1	0.0349002	0.757917	0	-4.84062	-0.399888
osa-miR2873a	AAGTTTGGACTTAAATTTGGTAAC	28.1612	27.3399	66.7964	15.7582	15.2202	12.7754	32.7315	23.487	13.5964	40.7658	14.5846	23.2716	1	0.357765	0.570861	0	-1.48292	-0.808789
osa-miR2878	TACATGTATAAAATTCTGAGGATG	8.19883	8.41229	15.311	7.91715	13.6771	7.61491	7.57605	4.2973	4.02261	10.6407	9.73638	5.29865	1	0.915013	0.49796	0	-0.128136	-1.0059
