# Supplementary material for: A resource for functional investigation of miRNAs in rice responses to viral infection
Source: Plant Biotechnol J. 2024 Aug 24;22(12):3380–2. doi: 10.1111/pbi.14455 (PMC11606404; doi:10.1111/pbi.14455)
Supplement: Supplementary file 3 — Table S2 Detailed information of screened miRNAs. [file PBI-22-3380-s004.xlsx]

## Sheet: Table S2
Supplymental table 2. Detailed information of screened miRNAs
miRNA name	Sequence	Length		Sequence for overexpression	Sequence for mimicry	CRISPR-Cas9 target sites		Plasmid availability			Seeds sources availability
			Species (Copy number)			Site 1	Site 2	For overexpression	For mimicry	For knock-out mutant	For overexpression	For mimicry	For knock-out mutant
miR440	AGUGUCUCCUGAUGAUCGGGACAA	24	Oryza sativa (1)	TGGCATTGTTTCATGGTTGTTTAGTAACGTCTCAGGCTTATTGTAGTTGCTGGGGTGTTACATGTATTTCTAAGGTTCTTTTGAGAAATGTAAGTCCACATTTCTGGACTTTCATGTACTCCTGCTATACTATCCATTTGAATTGCTCTGAGATTTGTGCAATAGAAATGACAATTATTCAAAGTTGGGATGTAAACAATATTGCTATTGTTGGTGCTGGGCTCGTCCTGATCACTAGGAGACTCTGATCAAGCTAGGCCTAAACTTATGTATTAGTGTCTCCTGATGATCGGGACAAGGCTAACACCGATGAGAGCGATCTCACCTTTATCCCTGTTTCAGACCCTTATCCTATCCATGAATCAATGTCCATAACATATAAGATTGTGAATTTGGAAG…	TTGTCCCGATCATCctaAGGAGACACTGTTGTTGTTGTTATGGTCTAATTTAAATATGGTCTAAAGAAGAAGAATTTGTCCCGATCATCctaAGGAGACACT	CTGGGCTCGTCCTGATCACT	TCTCCTGATGATCGGGACA	Yes	Yes	Yes	Yes	Yes	Yes
miR530	UGCAUUUGCACCUGCACCUAC	21	Oryza sativa (1), Cucumis melo (2), Glycine max (5), Gossypium raimondii (2), Linum usitatissimum (2), Medicago truncatula (1), Nicotiana tabacum (3), Solanum tuberosum (9)	GCAAGTCCCATGTGAACCGTGGCGATGTGCCATGTGCGTTGGTGCACAATTATGCAGGTGACACTTTCATTACATCAGTGACACTTTGCAGAGGCAGAAGGCTATATAAGATGTAGAATGTGCATTGTTCATGTAAGCCAAGAAGCCAAGTGAACACTGCATATATATTAGTGTTAGTGTGCTACATATATATAGCAAGTGATGTGTGATAGAGCTGCATTTGCACCTGCACCTACAGAGAGGAAGATGAAGCAGCAAGCTAGCAATACGTGCTTGATCGCTATACGCTAGCTTCTTGCACACAATGTTGTTCCTGGTCTCTTCCTGATCCCTAGGTGCAGAGGCAGATGCAACTATGTCATAGACTTCACATCCATCTTTAGTTACTTACCACTATAT…	GTAGGTGCAGGCTATGCAAATGCAGTTGTTGTTGTTATGGTCTAATTTAAATATGGTCTAAAGAAGAAGAATGTAGGTGCAGGCTATGCAAATGCA	CTTGCACACAATGTTGTTCC	TGCCTCTGCACCTAGGGATC	Yes	Yes	Yes	Yes	Yes	Yes
miR530-3p	AGGUGCAGAGGCAGAUGCAAC	21	Oryza sativa (1)	GCAAGTCCCATGTGAACCGTGGCGATGTGCCATGTGCGTTGGTGCACAATTATGCAGGTGACACTTTCATTACATCAGTGACACTTTGCAGAGGCAGAAGGCTATATAAGATGTAGAATGTGCATTGTTCATGTAAGCCAAGAAGCCAAGTGAACACTGCATATATATTAGTGTTAGTGTGCTACATATATATAGCAAGTGATGTGTGATAGAGCTGCATTTGCACCTGCACCTACAGAGAGGAAGATGAAGCAGCAAGCTAGCAATACGTGCTTGATCGCTATACGCTAGCTTCTTGCACACAATGTTGTTCCTGGTCTCTTCCTGATCCCTAGGTGCAGAGGCAGATGCAACTATGTCATAGACTTCACATCCATCTTTAGTTACTTACCACTATAT…	GTTGCATCTGCCTACTCTGCACCTGTTGTTGTTGTTATGGTCTAATTTAAATATGGTCTAAAGAAGAAGAATGTTGCATCTGCCTACTCTGCACCT	CTTGCACACAATGTTGTTCC	TGCCTCTGCACCTAGGGATC		Yes	Yes		Not	Yes
miR535	UGACAACGAGAGAGAGCACGC	21	Oryza sativa (1), Gossypium barbadense (4), Ricinus communis (1)	TCGATCCGTTCTCCATGTAATATTGCGCTGCTTGATTCAGAGGGAGAGAAGAGAGGACACATCTGCGTCTCTTTTCGATCTTGATTCAGAGGGAGCTGATCTTGTCTAATCCAATAAATTTCGGTTTGATTCTACTGGTTCAGGTTCAGGTTGATTTCTTGCCCGGCCAGCCGACGAAGATTTGGTTGGTTAATTTGCTCGCCGGCCGGCGGTGACAACGAGAGAGAGCACGCCGGTGCGGCGGTCACGGTGAGCCGGCCCGCGGCGGCGTACCTGCGTGCTTTCTCCCGTTGTCACTGCCATACACACATATATGCTCTCGCTCGCATGCACAAGCTCAGCTTCTCCTCTCAGTCTCACTGGTGAGTATACTTACTCAACTCAATCACCAATTCACCA…	GCGTGCTCTCTCTACTCGTTGTCAGTTGTTGTTGTTATGGTCTAATTTAAATATGGTCTAAAGAAGAAGAATGCGTGCTCTCTCTACTCGTTGTCA	CTCTCTCTCGTTGTCACCGC	CTCACCGTGACCGCCGCAC	Yes	Yes	Yes	Yes	Yes	Yes
miR820a	UCGGCCUCGUGGAUGGACCAG	21	Oryza sativa (5)	ACGAAGTGTTCTGGTTGCCAAGTTTTACTAGTCGGTTTAGTTCCTGGATGGAACCGACTAGTACAAATCGGAAAAACAGAACATTTCGTGAACATATGACATGCGTTGGTCATCCGTAAAATGTGCTAGCACATCTGTTGAAAGATAGACCTCTGATTCGTACATGCGTCGGCCTCGTGGATGGACCAGGAGCTCAACATTCCTTAAGGTTGTTCTTTCAAACCCATACAAGGTTCCACCGCCTGCATTGTTCCAAGAGTGTCTTGGATGAAAGTAGGAAGTGGAACCTTGTTAGGGTTGGAACGAACTGCCTTAAGGAAGTCGATGCTCCAGGTCCGTCCAGGAGGACGACTCAGCTAGGAGTTAGAGGTTTATCTTTGAACACACGAGCTAGCCATG…	CTGGTCCATCCCTAACGAGGCCGAGTTGTTGTTGTTATGGTCTAATTTAAATATGGTCTAAAGAAGAAGAATCTGGTCCATCCCTAACGAGGCCGA	TGTTCTTTCAAACCCATACA	CACTCTTGGAACAATGCAGG	Yes	Yes	Yes	Yes	Yes	Yes
miR1423	AGGCAACUACACGUUGGGCGCUCG	24	Oryza sativa (1)	AGCAGGGAAGGAGGAGGTTGGGTGGTGTTGCTCTTGCCCCTGGCCTCAAGATGCCTTTGGTGGTGCTCCTTTCTGCTTGATACTGGTATCCCTTCCTCTCATGGGTAGGCCCATACCGTGTTTCCACTGCCCACCCAACCCATAGCACAACACTAGTATTTGGGAGGCAACTACACGTTGGGCGCTCGATCCAGGGGTGGGAAAATCGGGCGCCCACGTTTTCCCCACCCCCGGATCGAGCGCCCAAGCGGTAGTTGTCTCCCAAATACTTGTGCTGTGCATGCATGCTTGCTGACGCCAGCATGACGTGGGCGTCCGATTTTCCACCCCTATCGGTCCGATGTGTAGTTGCCTCCGTGGCTCTATTTGAACAGGTCGATTAAATGGCTCAACTTGCTA…	CGAGCGCCCAACGTCTAGTAGTTGCCTGTTGTTGTTGTTATGGTCTAATTTAAATATGGTCTAAAGAAGAAGAATCGAGCGCCCAACGTCTAGTAGTTGCCT	GCACAACACTAGTATTTGGG	ACGTTGGGCGCTCGATCCAG	Yes	Yes	Yes	Yes	Yes	Yes
miR1846d	UCCCACCGAGCAGCCGGAUCUC	22	Oryza sativa (1)	CGTCCATGTGTCTCACTGTGACGGCCTTTCCACACCGCTCCCCCACCACCACGCGCGCCGCCTCGCCCCACCTCGCGCCGTCGCCGCCGCCGCCGCAGCTCCCTCCTGCTCCACTCCCTCGCCCTACTCCAGCTGCTGCCTGTCCCTCCCACCGAGCAGCCGGATCTCCCAGTGAGTAGGCCCGGGCCGCCAGATCCGGTGACCCCGGTCTCCTCGCCGGTGTATCCGGCGCCGCAGGGAGGGACGAGAGCCGCCGGCGCTGCCGCCCTTTCTCCTCTCTCATCCCTGCCACGCCACTGCCTCCCTCGCCCTAGACCTCTACGCCTCGATCAGTGCGGTGTAATATGGCTCGGGGACCGTCTGACTCATCGACCTTGACAGAAGGTGAGAAGGG	GAGATCCGGCTGctaCTCGGTGGGAGTTGTTGTTGTTATGGTCTAATTTAAATATGGTCTAAAGAAGAAGAATGAGATCCGGCTGctaCTCGGTGGGA	GCCGGATCTCCCAGTGAGT	ATACACCGGCGAGGAGACC	Yes	Yes	Yes	Yes	Yes	Yes
miR1850.2	UUGUGUGUGAACUAAACGUGG	21	Oryza sativa (3)	GGCCTTTACGCACCCATCTCAAAAACGGTTACTAAAGATTTATTTATTTTGCCATATTTGATATAATTTATGTTCTCTGATTTTGTCTATCTTAACAGCCCGTCTTTCTATTTGTGTTAAACTTGAGCGTGAACTGATCTTGCTGTAGTGCTGCATCTGTGGATACAACAACCTACCATGAACCTACCATGATGTGATGGAGATGCGATGGAAAGTTGGGAGATTGGGGGAAGTTGTGTGTGAACTAAACGTGGATTGGGGCCCTGTTTAGTTCACATCAATCTTCCTCCAAATTCCCAACTTTTCATCACATCACAATCACATAAACTCTAATTTTTTTTCAAACTACCAACTGTCAAACTTTTTCTCAATTTCAGGATCTAAATGCAGACTGGATTG…	CCACGTTTAGTCTATCACACACAAGTTGTTGTTGTTATGGTCTAATTTAAATATGGTCTAAAGAAGAAGAATCCACGTTTAGTCTATCACACACAA	TGGAAAGTTGGGAGATTGG	TGTGTGAACTAAACGTGGAT	Yes	Yes	Yes	Yes	Yes	Yes
miR1856	UAUGCGUAAGACGGAUUCGUA	21	Oryza sativa (1)	TAACACTGCGTGCATCCATCAGTTTCAGTTTGTCTCTACTTGCTTTCTGTTTTCTTTAAGAGCACTGCTATGCGTAAGACGGATTCGTACTACCTGCGTCCGACCATATCATGTGCACCGATCACCGTCTTTAGCTTCTCTCCACCAATGCAAGCAGCATTCGGATGCATGTCGTACGAATCCGTCGGACGCATAGCTATTTTCTTTCTTTAATTTCTCGGGTTGGTGTTAATATAGAGTGCAGACCTTAATTATAAGCAGTGAAAATATAAAAACTATTGTATGATTTAAAAAGAGGACATCTGAGATTTATCCGCGCACCATGAGTCAAAGCAATTA	TACGAATCCGTctaCTTACGCATAGTTGTTGTTGTTATGGTCTAATTTAAATATGGTCTAAAGAAGAAGAATTACGAATCCGTctaCTTACGCATA	GAGCACTGCTATGCGTAAGA	CCACCAATGCAAGCAGCATT	Yes	Yes	Yes	Yes	Yes	Yes
miR1860-3p	AUCUGGAAGCUAGGUUUUCUCU	22	Oryza sativa (1)	GCGCGACCACCAGAGCTCGCCGCTGCCGGAGCTCGCCCGTCATCGTCGCTCAGGCCCCCAGGCCCTCGCCGGAGCTCGCCCGTCATCGTCGCCCACCGAGCCACTTCATACTTCAATCAAGCTATTTGTTCAAAGCCTCCTTTCTTGATTTGATGGTAGGGTTAGTGTTATTTGTAAAGAGAAAACCAGCTTCCAGATCTCGAATTTGCCTCAAACTTATCTTCTCTTGTAGATCTGGAAGCTAGGTTTTCTCTTTACAAATAACACTATTTTTTCCCCCATTAGGTCTGCCCTGTGTCAGCAGGATGCCGCGCAAGGTTGTCTCTGGGCCTGACTACGATGATGAGTACAATGATGACTATGATGAGTATGATGAAGACTATGATGATTACGGTGGGA…	AGAGAAAACCTCTAAGCTTCCAGATGTTGTTGTTGTTATGGTCTAATTTAAATATGGTCTAAAGAAGAAGAATAGAGAAAACCTCTAAGCTTCCAGAT	CAAATTCGAGATCTGGAAGC	TACAAGAGAAGATAAGTTTG	Yes	Yes	Yes	Yes	Yes	Not
miR1861h	CGGUCUUGAGGCAGGAACUGAG	22	Oryza sativa (15)	CAGTCTGACGCTATTGAATTGATTAGTGAAACAGTCCGATGCACCGTCGTCTCTTTCCAATAATTGAAACTGCGTAGCTTCTTGCCATCCCCTATAAATAACAACCAAACCTAGCACACAACTACATCTCTTCTTCATAAACGTTCTGCTGGTTCCAACTTTGTGTTGCATATTCTTAGGCCCGGTCTTGAGGCAGGAACTGAGTAGTTGGTGAACTCGCTCTATGTTGTTCGTTCACTCGCGACACGGTTCCTGTCCCAAGACTGAGTCTGTGAATATACAAATGTGATTTTTTTAATACATTCTAACACCCACTCTTTTTTTCAAGTTCCAGCATCCGTTTGTAAATATGACCTACTCC	CTCAGTTCCTGCCTACTCAAGACCGGTTGTTGTTGTTATGGTCTAATTTAAATATGGTCTAAAGAAGAAGAATCTCAGTTCCTGCCTACTCAAGACCG	CTTAGGCCCGGTCTTGAGGC	CACAGACTCAGTCTTGGGAC	Yes	Yes	Yes	Yes	Yes	Not
miR1862a	ACGAGGUUGGUUUAUUUUGGGACG	24	Oryza sativa (7)	TCTTATCTTCTGTTGGATTTGTTTCTCCCTTTTTGGCAGATGTGAATGTCCCAGTTGTTGGTGGTCATGCGGGTATCACCATCCTGCCACTGTTCTCACAGGTATGGATTTTGACTTTTGATTAACATAACTCAGAATGTCATACCAGTAGGATCCATATTTACATATCATAAAAATAAGATTATCAGATTGGTACTCCCTCCGTCCCGAAATAACCAAACCTCGTAGGACATGTCACATCCTAGTACGAGGTTGGTTTATTTTGGGACGGAGGGAGTATGCCTACAATATATATATTTTTTGTTATGGCACCATAATCATATCATGCATGCTATGGTTAAAACATGCTAACTTAAGAATTACTGTTCATGTGTTCTCTTATTCTTGTAGTAAACTGCA…	CGTCCCAAAATAAACTACCAACCTCGTGTTGTTGTTGTTATGGTCTAATTTAAATATGGTCTAAAGAAGAAGAATCGTCCCAAAATAAACTACCAACCTCGT	CCGAAATAACCAAACCTCGT	AGGATGTGACATGTCCTACG	Yes	Yes	Yes	Yes	Yes	Yes
miR1862e	CUAGAUUUGUUUAUUUUGGGACGG	24	Oryza sativa (7)	GAGCCCCAATGTCACATCGTGCACCTTTATCGCATGCGGTGGAGTCACATGCCCCATCTTGTGCCAGAACAGCATGGCATGCAGTAGTATGACTAATAGTACTAGTCCCATGCAGTAGTACTACTACTAAGTCACTCTCACTCACCCTACACGAGGACTACTAGTGTGTATTTCCTTCATCCCAAAATGAAAAAATCTAGTACATTATGTGTTTGACATATCCTGTACTAGATTTGTTTATTTTGGGACGGAGGGAGTATCCAGTAGTAGTAGCAGCAACTGTTTGAATCATGAAAAAAGTGAAATTAATGTCATGACATAAAGGATAAGATAGTAAAAAATAATTGCTATCTTTGTTTCGATTAGTTTTCTATTACATTAGAGTTCCAACAATCACAG…	CCGTCCCAAAATAACTAACAAATCTAGGTTGTTGTTGTTATGGTCTAATTTAAATATGGTCTAAAGAAGAAGAATCCGTCCCAAAATAACTAACAAATCTAG	AAATAAACAAATCTAGTAC	TGTACTAGATTTGTTTATTT	Yes	Yes	Yes	Yes	Yes	Yes
miR1863a	AGCUCUGAUACCAUGUUAGAUUAG	24	Oryza sativa (4), Cucumis melo (1)	ATGCTCAAAGCACTTCCCTATATTTCTTCATTTTTTTATGTGTTCATCAAACTCTCAGAGCTGGTAGGCCGGTTGATAGCCTGGGCTGATACATTCCACAAACTATTTTCATCAAATACTATGCATCAGTGTGCACCATATCTCTAGTCTAATATGGTATCCGAGCTTATTGGTTAGTTGCTCTTGTTCCCTCAATCCCGTTTGTCTCCATCCACAACCACACGAGTGCAAAGCCTCACATTCATGTCAACAACAACTCTCATGTCATTAGCAAATCTAGTGTCTAGCATCAACACCTAGGTAGCACTTATTGGTTAAAAAGGGCATTTGCTAGGAAAAATGAGCAACCACTAGTCCACTACACGTTTGGATGCTTGACAATATGTGCGCTTTGGTGCT…	CTAATCTAACATGGCTATATCAGAGCTGTTGTTGTTGTTATGGTCTAATTTAAATATGGTCTAAAGAAGAAGAATCTAATCTAACATGGCTATATCAGAGCT	GGTTAGCAAAGTTGCAGTAT	GCATATCACTAATCTAACA	Yes	Yes	Yes	Yes	Yes	Yes
miR1868.1	UCACGGAAAACGAGGGAGCAGCCA	24	Oryza sativa (1)	GTTGCCTCCGTGGCTCTATTTGAACAGGTCGATTAAATGGCTCAACTTGCTATTTGGTTGGCCTCTAGTTGTGTGGTCTGACAGACTTTATGAATAATCTACGACTAATCGCGTGAGTTGATAACAATGGAAAGGCTTTGTAAAACACACTATTTGACAGTTTGGAAAGCGTGCTCACGGAAAACGAGGGAGCAGCCAAGGCATTGTTCTTACCGGTTTATGAATTGGCTACTTCCTCGTTTTCCGTAAACACGCTTCCCGAGCTTCTAAACGGTGTGTTTCTTGCAAAAACTTTATATATAGAAGTTTTATTTAAAAATTTGAAGAAATCCATTTTTAAAGATTATAATAGTTAATACTTAATTAATCAATTGCTAATGGCCTGCCTCGTTTTGCATG…	TGGCTGCTCCCTCGCTATTTTCCGTGAGTTGTTGTTGTTATGGTCTAATTTAAATATGGTCTAAAGAAGAAGAATTGGCTGCTCCCTCGCTATTTTCCGTGA	GGAAAACGAGGGAGCAGCCA	AACACACCGTTTAGAAGCTC	Yes	Yes	Yes	Yes	Yes	Yes
miR1871	AUGGCUCUGAUAUCAUGUUGGUUU	24	Oryza sativa (1)	TGCAGCATAGTCTTGCTTTCACTAGACTTATGTTATTTCTTAATAGGATATACAATGCTAGGATAAGATTAGTTGTATATTGTCTTTGATTTGGTCTCTTATGAACCTGTGTATTTTATATATAGGCTTGTTAGTTAACAATGAATATATCTGTTGTTTCTCTCAAATCTAACATGGTATCGGATCCATAGGTGTAGCCATATCAATCTTAAAGCTATGGCTCTGATATCATGTTGGTTTTGAAGGAAATGACTGATATATTTCATTGTAGGCCAGTATGTCTATATATAGAGCATATAGGTAATAAGAGTCCAAATAAACACTCTATATGACTAATCTTGGACAAACAATTATATGTTGGGTTTACGAAGGAACAACGATTATGTGCTGCGTATGATT…	AAACCAACATGATACTATCAGAGCCATGTTGTTGTTGTTATGGTCTAATTTAAATATGGTCTAAAGAAGAAGAATAAACCAACATGATACTATCAGAGCCAT	TGTTTCTCTCAAATCTAACA	ATTGATATGGCTACACCTA	Yes	Yes	Yes	Yes	Yes	Yes
miR1874-3p	UAUGGAUGGAGGUGUAACCCGAUG	24	Oryza sativa (1)	CTTTTCCTTCTTATCCTGCATCCATACTGGTAGTGATACTCTCACGAGAAAATCTAATACTCCTTTATTTAGGGGAAAATGATTCCCGTGGTGAATTGTTTTCAGATATGATTGTACATATAGCAAGCCATTTACTTTCTAGTTATAAAGCAACACATCGTCTCCATAATCATCTATTAGTACAGTGGTGAAGACATAGGGCTACTACACCATCCATAAGGGTTCGAATCTTCGATGTGCCTAGATAGGGTACAGTTGGATCCCATATGGATGGAGGTGTAACCCGATGCCTTTTACAAATAGATGGTTATTTTTTTATGCATCCACTCCTTTTGTTTTTCTTTTCTTCCCACCATGACAGTCGATTGGCAAGTTCCCAATCTATGTCT	CATCGGGTTACACCctaTCCATCCATAGTTGTTGTTGTTATGGTCTAATTTAAATATGGTCTAAAGAAGAAGAATCATCGGGTTACACCctaTCCATCCATA	GTACAGTGGTGAAGACATA	GGTTACACCTCCATCCATA	Yes	Yes	Yes	Not	Yes	Not
miR1876	AUAAGUGGGUUUGUGGGCUGGCCC	24	Oryza sativa (1), Gossypium hirsutum (4)	AAGCTCAGAAAACTTGCCGTTACCCCCACAGTCTCATATTAAGGGGGCAGAATATACAGACGTTTCTTCAATTTTAGTGTTATTATTCTCCACATGTCATAATTTTAAAGATAGCCAAGCCAAGTTCTGAAGTCAAGAAGGTTTAGTAAGATTTTGTTTAGCAGGGATTTGGAAGGCACATATGTTGGTATTCTATTGGAATGCAAGTGGGCTGGCTTTTGAACCCATTTATGGGCTATTCAAGTGGGTAAACCATAGGTTGGTGCACTTAAATGGCCTATAAGTGGGTTTGTGGGCTGGCCCTCTTGTATCCTGATAGTTTAGTATGATTGGTAATAATAGCAATGCTACTTTTAAATTTAAGGTTTGTTATGGACTAGTGATAACTGTTATGGGATC…	GGGCCAGCCCACAACTAACCCACTTATGTTGTTGTTGTTATGGTCTAATTTAAATATGGTCTAAAGAAGAAGAATGGGCCAGCCCACAACTAACCCACTTAT	CAAGTGGGTAAACCATAGGT	CACTTAAATGGCCTATAAGT	Yes	Yes	Yes	Yes	Yes	Yes
miR1878	ACUUAAUCUGGACACUAUAAAAGA	24	Oryza sativa (1)	GGTTGGAGGCTTCTGGTCTTATTAATATGTAATAGGGTCCCTCCACACCGGCTTATCAGGGGAACCATCCAACCTGGACCTCTGATTAGCAGCAGCTTTCCTAATGGATGGACTTTTGGTTCTTATGCTGCTGCACTTGTAATGAGATCTTAAAAACTACCACTGCAGACTTAATCTGGACACTATAAAAGAAAATTGTGCATGTGAAAATATGCCCATTATAAATTTGTAGTGTTCAGATTGAGTTTAGAATGGTTGTTTTAAGATTTGTCTATAAGCAGGGTATACTGTTAAAATAATATTCTTGGAGGGAGTTCCTCATGGCCAGCTACGTTGATCAGCCCCCACTGGTATTAGATATAGAATACTACTTTATTGATGGAACACAAGCTGGATCTT…	TCTTTTATAGTGTCCTACAGATTAAGTGTTGTTGTTGTTATGGTCTAATTTAAATATGGTCTAAAGAAGAAGAATTCTTTTATAGTGTCCTACAGATTAAGT	TGTCCAGATTAAGTCTGCAG	TGTTCAGATTGAGTTTAGAA	Yes	Yes	Yes	Yes	Yes	Yes
miR1879	GUGUUUGGUUUAGGGAUGAGGUGG	24	Oryza sativa (1)	TCAAAAACTGCGGACCAATCCAACCCACTTTTTTCTCGCTGACATGTGGGCCATCCCTTAAAAAGTAGGACCATCCCATCCCTCATGCCAAACAGATAGATGGGACCATCCCATCCCAAAAATAGGGAAGAGTCCAACCCATCCCACCTCGTCCCCAAACCAAACACATGCACGCAAATGGCTTGTTGAGGAATAAACATCTTGCTCCCTTGCATTCTAAACTATGATATTCTTCAAGCATATGTGTTTGGTTTAGGGATGAGGTGGGATGGGTTAGGTCCATCCCAGATTTTTGGGATAGGGTGGTCCTATTTTCTGTTTGAAAGGATGGAGTTTAGCCCTGTTTTTTGTTTGGTTTGAGGGATAGAAGGGGATGGAATGGTCCTATTACTTGTTTGG…	CCACCTCATCCCTActaAACCAAACACGTTGTTGTTGTTATGGTCTAATTTAAATATGGTCTAAAGAAGAAGAATCCACCTCATCCCTActaAACCAAACAC	CCAAACACATGCACGCAAA	GTTTAGGGATGAGGTGGGA	Yes	Yes	Yes	Not	Yes	Yes
miR1881	AAUGUUAUUGUAGCGUGGUGGUGU	24	Oryza sativa (1)	TAACCCTCGCAAACTTCACCCAAAAATAGACCGTGGGCTCAACGCTAGTGTCATTGGCGCTGAGGTCCAAAGGGTCAGCGCCACATCCGTTGGCGCTGAACCCGTGGCCACATGGATCCGAAGCTGATCTGCATGCCGACGTGGCACGAGGTCAGCGCCAACCAAGTTAAAATGCTCATAGGTATGAACAAGCATCAATGTTATTGTAGCGTGGTGGTGTGACCTCTGTGCACGTAAGCTTGAGGCAGCAAGTTCGACTCCTTCAAAAGGAAGATTTGTACCGCTGGGGAAGTGCCAGAAGAAAAGAACAAGGAAGACTTGCTAGCAGGACAAAAGGACGGTAAACTTGGAAAAAAAAAGGTCCAGAAGAAAAGAACAAAGAAGAACTGCTTGAAGGAG…	ACACCACCACGCTActaCAATAACATTGTTGTTGTTGTTATGGTCTAATTTAAATATGGTCTAAAGAAGAAGAATACACCACCACGCTActaCAATAACATT	AAGGAAGATTTGTACCGCT	CCTCAAGCTTGCGTGCACAT	Yes	Yes	Yes	Not	Yes	Yes
miR2873a	AAGUUUGGACUUAAAUUUGGUAAC	24	Oryza sativa (3)	CCCTTAACTCTTCACTATTCCATTTTGTAATTCCTGTATACAGTCCTTCAGCATACATGCATGTATGAAGACATATCCGGTGAAAACAATCTATGTGTTAGGAACCAATGAAAATCATACAAAAAAGTTTTGTAAATTCATGAAAATACTACTAGAGATATATAGTGCAGATATGAAATATATTCTTACCAAATTTCAAGTTCAAACTCAACTTTATTTGTGAGAATTTTTGTTTCTCTCAAATGAAGTTAAGTTTGGACTTAAATTTGGTAACAATGTATTTCATATCTACACCTCTCTAGTAATTTTTTCATGAATTTATAAAATTTTTAGATATAATTTTCACTAGTTTCCAACACTAAGCTCGTTTTCAAAGGATATTTCCCTTAT	GTTACCAAATTTAACTAGTCCAAACTTGTTGTTGTTGTTATGGTCTAATTTAAATATGGTCTAAAGAAGAAGAATGTTACCAAATTTAACTAGTCCAAACTT	CTCTCAAATGAAGTTAAGTT	TTAAGTTTGGACTTAAATT	Yes	Yes	Yes	Yes	Yes	Yes
miR2878	UACAUGUAUAAAAUUCUGAGGAUG	24	Oryza sativa (1)	ATTTTTGCCTCCCATTTGTCCTAAAATAAGTTCACTTTTAAGCAATCATTGTATCGTAATTTGTGAAAGTAGGGTATAATTGCACTGGGATTTGGTAAAGTGAGAGTATTATAATCTTTTTTGGTTTTGTATTTGTATGTGTGGGATGGGTAAAAAATGAACTTATTTTAGGATGGAGGGAGTAGCTAAGTCACCAATATATAATGTTTCTTTAGTTCTTTACATGTATAAAATTCTGAGGATGTTATATATATGACATCCTCAGGATTTTATACATGTAAAGAATTAAACATACATTATAGTCCTATAATTTGTTCACTCACTTGAATAGATTTTGAAAAGTCAGAATTAGGTGCGACCTTTATACCTCTATTTTACCGTAATCAATGGGCCAGGTGG…	CATCCTCAGAATTTCTATATACATGTAGTTGTTGTTGTTATGGTCTAATTTAAATATGGTCTAAAGAAGAAGAATCATCCTCAGAATTTCTATATACATGTA	GTTATATATATGACATCCTC	CAAGTGAGTGAACAAATTAT	Yes	Yes	Yes	Yes	Yes	Yes
