# Supplementary material for: A resource for functional investigation of miRNAs in rice responses to viral infection
Source: Plant Biotechnol J. 2024 Aug 24;22(12):3380–2. doi: 10.1111/pbi.14455 (PMC11606404; doi:10.1111/pbi.14455)
Supplement: Supplementary file 4 — Table S3 CRISPR‐Cas9‐mediated genome edition in miRNA precursor region. [file PBI-22-3380-s002.xlsx]

## Sheet: Table S3
Supplymental table 3. CRISPR-Cas9-mediated genome edition in miRNA precursor region
miRNA name	line1	mutation	line2	mutation
miR440	#6	61-bp deletion between site 1 and site 2	#15	1-bp insertion at site 1, and 13-bp deletion at site 2
miR530 and miR530-3p	#13	17-bp deletion between site 1 and site 2	#18	20-bp deletion at site 2
mir535	#11	1-bp deletion at site 2	#22	1-bp insertion at site 2
miR820a	#24	8-bp deletion at site 2	#33	1-bp insertion at site 1, and 8-bp deletion at site 2
miR1423	#6	1-bp insertion at site 1, and 16-bp deletion at site 2	#26	1-bp deletion each at site 1 and site 2
miR1846d	#6	35-bp deletion between site 1 and site 2	#24	40-bp deletion between site 1 and site 2
miR1850.2	#10	18-bp deletion at site 2	#29	29-bp deletion between site 1 and site 2
miR1856	#24	1-bp insertion each at site 1 and site 2	#27	2-bp deletion at site 1, and 3-bp deletion at site 2
miR1860-3p	--	--	--	--
miR1861h	--	--	--	--
miR1862a	#20	20-bp deletion at site 2	#25	5-bp deletion at site 2
miR1862e	#13	1-bp insertion at site 1	#16	3-bp deletion at site 1
miR1863a	#23	1-bp insertion at site 1, and 1-bp deletion at site 2	#26	4-bp deletion at site 1, and 1-bp deletion at site 2
miR1868.1	#23	33-bp deletion at site 1, and 1-bp insertion at site 2	#28	69-bp deletion between site 1 and site 2
miR1871	#2	26-bp deletion at site 2	#32	114-bp deletion at site 1
miR1874-3p	--	--	--	--
miR1876	#2	4-bp deletion at site 1, and 9-bp deletion at site 2	#6	40-bp deletion between site 1 and site 2
miR1878	#17	1-bp insertion at site 1	#26	1-bp insertion at site 1
miR1879	#1	4-bp deletion at site 1, and 1-bp insertion at site 2	#3	18-bp deletion at site 1, and 1-bp insertion at site 2
miR1881	#4	1-bp insertion at site 2	#12	147-bp deletion between site 1 and site 2
miR2873a	#7	4-bp deletion at site 2	--	--
miR2878	#22	1-bp insertion each at site 1 and site 2	#31	1-bp deletion at site 1, and 1-bp insertion at site 2
