# Supplementary material for: A resource for functional investigation of miRNAs in rice responses to viral infection
Source: Plant Biotechnol J. 2024 Aug 24;22(12):3380–2. doi: 10.1111/pbi.14455 (PMC11606404; doi:10.1111/pbi.14455)
Supplement: Supplementary file 5 — Table S4 Disease incidence of RGSV‐ or RRSV‐inoculated rice plants. [file PBI-22-3380-s005.xlsx]

## Sheet: Table S4
Supplymentary table 4. Disease incidence of RGSV- or RRSV-inoculated rice plants
Repeat 1
Rice plants	No.of RGSV-inoculated plants	No. of diseased plants	Disease incidence
ZH11	36	27	75
OX535#1	26	22	84.6154
OX535#2	49	41	83.6735
MIM535#1	41	20	48.7805
MIM535#7	24	14	58.3333
mir535#11	27	15	55.5556
mir535#22	27	18	66.6667
Repeat 2
Rice plants	No.of RGSV-inoculated plants	No. of diseased plants	Disease incidence
ZH11	24	15	62.5
OX535#1	22	16	72.7273
OX535#2	18	12	66.6667
MIM535#1	26	10	38.4615
MIM535#7	24	9	37.5
mir535#11	26	12	46.1538
mir535#22	26	12	46.1538
Repeat 1
Rice plants	No.of RRSV-inoculated plants	No. of diseased plants	Disease incidence
ZH11	25	23	92
OX1868.1#3	19	10	52.6316
OX1868.1#18	21	12	57.1429
MIM1868.1#15	20	19	95
MIM1868.1#23	20	18	90
Repeat 2
Rice plants	No.of RRSV-inoculated plants	No. of diseased plants	Disease incidence
ZH11	23	21	91.3043
OX1868.1#3	23	19	82.6087
OX1868.1#18	23	20	86.9565
MIM1868.1#15	22	22	100
MIM1868.1#23	20	19	95
