# Supplementary material for: A resource for functional investigation of miRNAs in rice responses to viral infection
Source: Plant Biotechnol J. 2024 Aug 24;22(12):3380–2. doi: 10.1111/pbi.14455 (PMC11606404; doi:10.1111/pbi.14455)
Supplement: Supplementary file 6 — Table S5 Oligonucleotides used in this study. [file PBI-22-3380-s001.xlsx]

## Sheet: Table S5 primers details
Supplymentary Table 5. Oligonucleotides used in this study
Primer name	Sequence	Description
miR440-OE-F-XbaⅠ	GCtctagaTGGCATTGTTTCATGGTTGT	For overexpression
miR440-OE-R-PstⅠ	AActgcagGATGTTGAATTCCCAGCATT	For overexpression
miR440-MIM-F-XbaⅠ	GCtctagaTTGTCCCGATCATCctaAGGAGACACTGTTGTTGTTGTTATG	For mimicry
miR440-MIM-R-PstⅠ	AActgcagAGTGTCTCCTtagGATGATCGGGACAAATTCTTCTTCTTTAG	For mimicry
miR440-U3T1-F	ggcaCTGGGCTCGTCCTGATCACT	For CRISPR-Cas9
miR440-U3T1-R	aaacAGTGATCAGGACGAGCCCAG	For CRISPR-Cas9
miR440-U6aT2-F	gccgTCTCCTGATGATCGGGACA	For CRISPR-Cas9
miR440-U6aT2-R	aaacTGTCCCGATCATCAGGAGA	For CRISPR-Cas9
miR530-OE-F-XbaⅠ	GCtctagaGCAAGTCCCATGTGAACCG	For overexpression
miR530-OE-R-PstⅠ	AActgcagGGATTAGAAGGAGCAAGTAACTGAAG	For overexpression
miR530-MIM-F-XbaⅠ	GCtctagaGTAGGTGCAGGctaTGCAAATGCAgttgttgttgttatg	For mimicry
miR530-MIM-R-PstⅠ	AActgcagTGCATTTGCAtagCCTGCACCTACattcttcttctttag	For mimicry
miR530-U3T1-F	ggcaCTTGCACACAATGTTGTTCC	For CRISPR-Cas9
miR530-U3T1-R	aaacGGAACAACATTGTGTGCAAG	For CRISPR-Cas9
miR530-U6aT2-F	gccgTGCCTCTGCACCTAGGGATC	For CRISPR-Cas9
miR530-U6aT2-R	aaacGATCCCTAGGTGCAGAGGCA	For CRISPR-Cas9
miR530-3p-MIM-F-XbaⅠ	GCtctagaGTTGCATCTGCctaCTCTGCACCTgttgttgttgttatg	For mimicry
miR530-3p-MIM-R-PstⅠ	AActgcagAGGTGCAGAGtagGCAGATGCAACattcttcttctttag	For mimicry
miR535-OE-F-XbaⅠ	GCtctagaTCGATCCGTTCTCCATGTAATA	For overexpression
miR535-OE-R-PstⅠ	AActgcagGCGGTTGAAATTGATTAGTCAC	For overexpression
miR535-MIM-F-XbaⅠ	GCtctagaGCGTGCTCTCTctaCTCGTTGTCAgttgttgttgttatg	For mimicry
miR535-MIM-R-PstⅠ	AActgcagTGACAACGAGtagAGAGAGCACGCattcttcttctttag	For mimicry
miR535-U3T1-F	ggcaCTCTCTCTCGTTGTCACCGC	For CRISPR-Cas9
miR535-U3T1-R	aaacGCGGTGACAACGAGAGAGAG	For CRISPR-Cas9
miR535-U6aT2-F	gccgCTCACCGTGACCGCCGCAC	For CRISPR-Cas9
miR535-U6aT2-R	aaacGTGCGGCGGTCACGGTGAG	For CRISPR-Cas9
miR820a-OE-F-XbaⅠ	GCtctagaACGAAGTGTTCTGGTTGCCAAGT	For overexpression
miR820a-OE-R-PstⅠ	AActgcagAGCTGTCTTGCCCGACATCTT	For overexpression
miR820a-MIM-F-XbaⅠ	GCtctagaCTGGTCCATCCctaACGAGGCCGAGTTGTTGTTGTTATG	For mimicry
miR820a-MIM-R-PstⅠ	AActgcagTCGGCCTCGTtagGGATGGACCAGATTCTTCTTCTTTAG	For mimicry
miR820a-U3T1-F	ggcaTGTTCTTTCAAACCCATACA	For CRISPR-Cas9
miR820a-U3T1-R	aaacTGTATGGGTTTGAAAGAACA	For CRISPR-Cas9
miR820a-U6aT2-F	gccgCACTCTTGGAACAATGCAGG	For CRISPR-Cas9
miR820a-U6aT2-R	aaacCCTGCATTGTTCCAAGAGTG	For CRISPR-Cas9
miR1423-OE-F-XbaⅠ	GCtctagaAGCAGGGAAGGAGGAGGTTG	For overexpression
miR1423-OE-R-PstⅠ	AActgcagAAGCCTTTCCATTGTTATCAACTC	For overexpression
miR1423-MIM-F-XbaⅠ	GCtctagaCGAGCGCCCAACGTctaGTAGTTGCCTgttgttgttgttatg	For mimicry
miR1423-MIM-R-PstⅠ	AActgcagAGGCAACTACtagACGTTGGGCGCTCGattcttcttctttag	For mimicry
miR1423-U3T1-F	ggcaGCACAACACTAGTATTTGGG	For CRISPR-Cas9
miR1423-U3T1-R	aaacCCCAAATACTAGTGTTGTGC	For CRISPR-Cas9
miR1423-U6aT2-F	gccgACGTTGGGCGCTCGATCCAG	For CRISPR-Cas9
miR1423-U6aT2-R	aaacCTGGATCGAGCGCCCAACGT	For CRISPR-Cas9
miR1846d-OE-F-XbaⅠ	GCtctagaCGTCCATGTGTCTCACTGTG	For overexpression
miR1846d-OE-R-PstⅠ	AActgcagCCCTTCTCACCTTCTGTC	For overexpression
miR1846d-MIM-F-XbaⅠ	GCtctagaGAGATCCGGCTGctaCTCGGTGGGAGTTGTTGTTGTTATG	For mimicry
miR1846d-MIM-R-PstⅠ	AActgcagTCCCACCGAGtagCAGCCGGATCTCATTCTTCTTCTTTAG	For mimicry
miR1846d-U3T1-F	ggcaGCCGGATCTCCCAGTGAGT	For CRISPR-Cas9
miR1846d-U3T1-R	aaacACTCACTGGGAGATCCGGC	For CRISPR-Cas9
miR1846d-U6aT2-F	gccgATACACCGGCGAGGAGACC	For CRISPR-Cas9
miR1846d-U6aT2-R	aaacGGTCTCCTCGCCGGTGTAT	For CRISPR-Cas9
miR1850.2-OE-F-XbaⅠ	AAtctagaGGCCTTTACGCACCCATCT	For overexpression
miR1850.2-OE-R-PstⅠ	GGctgcagTGACAGGACCATTGTTTAATTACTA	For overexpression
miR1850.2-MIM-F-XbaⅠ	GCtctagaCCACGTTTAGTctaTCACACACAAgttgttgttgttatg	For mimicry
miR1850.2-MIM-R-PstⅠ	AActgcagTTGTGTGTGAtagACTAAACGTGGattcttcttctttag	For mimicry
miR1850.2-U3T1-F	ggcaTGGAAAGTTGGGAGATTGG	For CRISPR-Cas9
miR1850.2-U3T1-R	aaacCCAATCTCCCAACTTTCCA	For CRISPR-Cas9
miR1850.2-U6aT2-F	gccgTGTGTGAACTAAACGTGGAT	For CRISPR-Cas9
miR1850.2-U6aT2-R	aaacATCCACGTTTAGTTCACACA	For CRISPR-Cas9
miR1856-OE-F-XbaⅠ	GCtctagaTAACACTGCGTGCATCCATC	For overexpression
miR1856-OE-R-PstⅠ	AActgcagTAATTGCTTTGACTCATGGTGC	For overexpression
miR1856-MIM-F-XbaⅠ	GCtctagaTACGAATCCGTctaCTTACGCATAgttgttgttgttatg	For mimicry
miR1856-MIM-R-PstⅠ	AActgcagTATGCGTAAGtagACGGATTCGTAattcttcttctttag	For mimicry
miR1856-U3T1-F	ggcaGAGCACTGCTATGCGTAAGA	For CRISPR-Cas9
miR1856-U3T1-R	aaacTCTTACGCATAGCAGTGCTC	For CRISPR-Cas9
miR1856-U6aT2-F	gccgCCACCAATGCAAGCAGCATT	For CRISPR-Cas9
miR1856-U6aT2-R	aaacAATGCTGCTTGCATTGGTGG	For CRISPR-Cas9
miR1860-3p-OE-F-XbaⅠ	GCtctagaGCGCGACCACCAGAGCT	For overexpression
miR1860-3p-OE-R--PstⅠ	AActgcagAGCTTCAAACCTTTGACATAATACC	For overexpression
miR1860-3p-MIM-F-XbaⅠ	GCtctagaAGAGAAAACCTctaAGCTTCCAGATgttgttgttgttatg	For mimicry
miR1860-3p-MIM-R-PstⅠ	AActgcagATCTGGAAGCTtagAGGTTTTCTCTattcttcttctttag	For mimicry
miR1860-3p-U3T1-F	ggcaCAAATTCGAGATCTGGAAGC	For CRISPR-Cas9
miR1860-3p-U3T1-R	aaacGCTTCCAGATCTCGAATTTG	For CRISPR-Cas9
miR1860-3p-U6aT2-F	gccgTACAAGAGAAGATAAGTTTG	For CRISPR-Cas9
miR1860-3p-U6aT2-R	aaacCAAACTTATCTTCTCTTGTA	For CRISPR-Cas9
miR1861h-OE-F-XbaⅠ	GCtctagaCAGTCTGACGCTATTGAATTGATTAG	For overexpression
miR1861h-OE-R-PstⅠ	AActgcagGGAGTAGGTCATATTTACAAACGGA	For overexpression
miR1861h-MIM-F-XbaⅠ	GCtctagaCTCAGTTCCTGCctaCTCAAGACCGgttgttgttgttatg	For mimicry
miR1861h-MIM-R-PstⅠ	AActgcagCGGTCTTGAGtagGCAGGAACTGAGattcttcttctttag	For mimicry
miR1861h-U3T1-F	ggcaCTTAGGCCCGGTCTTGAGGC	For CRISPR-Cas9
miR1861h-U3T1-R	aaacGCCTCAAGACCGGGCCTAAG	For CRISPR-Cas9
miR1861h-U6aT2-F	gccgCACAGACTCAGTCTTGGGAC	For CRISPR-Cas9
miR1861h-U6aT2-R	aaacGTCCCAAGACTGAGTCTGTG	For CRISPR-Cas9
miR1862a-OE-F-XbaⅠ	GCtctagaTCTTATCTTCTGTTGGATTTGTTTC	For overexpression
miR1862a-OE-R-PstⅠ	AActgcagAACTATGTCAACCTTGAGCGAG	For overexpression
miR1862a-MIM-F-XbaⅠ	GCtctagaCGTCCCAAAATAAActaCCAACCTCGTgttgttgttgttatg	For mimicry
miR1862a-MIM-R-PstⅠ	AActgcagACGAGGTTGGtagTTTATTTTGGGACGattcttcttctttag	For mimicry
miR1862a-U3T1-F	ggcaCCGAAATAACCAAACCTCGT	For CRISPR-Cas9
miR1862a-U3T1-R	aaacACGAGGTTTGGTTATTTCGG	For CRISPR-Cas9
miR1862a-U6aT2-F	gccgAGGATGTGACATGTCCTACG	For CRISPR-Cas9
miR1862a-U6aT2-R	aaacCGTAGGACATGTCACATCCT	For CRISPR-Cas9
miR1862e-OE-F-XbaⅠ	GCtctagaGAGCCCCAATGTCACATCGT	For overexpression
miR1862e-OE-R-PstⅠ	AActgcagATTCCAACGATACCCACTTTTGA	For overexpression
miR1862e-MIM-F-XbaⅠ	GCtctagaCCGTCCCAAAATAActaACAAATCTAGgttgttgttgttatg	For mimicry
miR1862e-MIM-R-PstⅠ	AActgcagCTAGATTTGTtagTTATTTTGGGACGGattcttcttctttag	For mimicry
miR1862e-U3T1-F	ggcaAAATAAACAAATCTAGTAC	For CRISPR-Cas9
miR1862e-U3T1-R	aaacGTACTAGATTTGTTTATTT	For CRISPR-Cas9
miR1862e-U6aT2-F	gccgTGTACTAGATTTGTTTATTT	For CRISPR-Cas9
miR1862e-U6aT2-R	aaacAAATAAACAAATCTAGTACA	For CRISPR-Cas9
miR1863a-OE-F-XbaⅠ	GCtctagaATGCTCAAAGCACTTCCCTATA	For overexpression
miR1863a-OE-R-PstⅠ	AActgcagGACTAAACAGAAAGCAGCACGA	For overexpression
miR1863a-MIM-F-XbaⅠ	GCtctagaCTAATCTAACATGGctaTATCAGAGCTgttgttgttgttatg	For mimicry
miR1863a-MIM-R-PstⅠ	AActgcagAGCTCTGATAtagCCATGTTAGATTAGattcttcttctttag	For mimicry
miR1863a-U3T1-F	ggcaGGTTAGCAAAGTTGCAGTAT	For CRISPR-Cas9
miR1863a-U3T1-R	aaacATACTGCAACTTTGCTAACC	For CRISPR-Cas9
miR1863a-U6aT2-F	gccgGCATATCACTAATCTAACA	For CRISPR-Cas9
miR1863a-U6aT2-R	aaacTGTTAGATTAGTGATATGC	For CRISPR-Cas9
miR1868.1-OE-F-XbaⅠ	GCtctagaGTTGCCTCCGTGGCTCTATT	For overexpression
miR1868.1-OE-R-PstⅠ	AActgcagAATCAAAAGGTGGGCTGAGCT	For overexpression
miR1868.1-MIM-F-XbaⅠ	GCtctagaTGGCTGCTCCCTCGctaTTTTCCGTGAgttgttgttgttatg	For mimicry
miR1868.1-MIM-R-PstⅠ	AActgcagTCACGGAAAAtagCGAGGGAGCAGCCAattcttcttctttag	For mimicry
miR1868.1-U3T1-F	ggcaGGAAAACGAGGGAGCAGCCA	For CRISPR-Cas9
miR1868.1-U3T1-R	aaacTGGCTGCTCCCTCGTTTTCC	For CRISPR-Cas9
miR1868.1-U6aT2-F	gccgAACACACCGTTTAGAAGCTC	For CRISPR-Cas9
miR1868.1-U6aT2-R	aaacGAGCTTCTAAACGGTGTGTT	For CRISPR-Cas9
miR1871-OE-F-XbaⅠ	GCtctagaTGCAGCATAGTCTTGCTTTCAC	For overexpression
miR1871-OE-R-PstⅠ	AActgcagAGGTTTGGCTGATTGGCTCTTT	For overexpression
miR1871-MIM-F-XbaⅠ	GCtctagaAAACCAACATGATActaTCAGAGCCATgttgttgttgttatg	For mimicry
miR1871-MIM-R-PstⅠ	AActgcagATGGCTCTGAtagTATCATGTTGGTTTattcttcttctttag	For mimicry
miR1871-U3T1-F	ggcaTGTTTCTCTCAAATCTAACA	For CRISPR-Cas9
miR1871-U3T1-R	aaacTGTTAGATTTGAGAGAAACA	For CRISPR-Cas9
miR1871-U6aT2-F	gccgATTGATATGGCTACACCTA	For CRISPR-Cas9
miR1871-U6aT2-R	aaacTAGGTGTAGCCATATCAAT	For CRISPR-Cas9
miR1874-3p-OE-F-XbaⅠ	GCtctagaCTTTTCCTTCTTATCCTGCAT	For overexpression
miR1874-3p-OE-R-PstⅠ	AActgcagAGACATAGATTGGGAACTTGC	For overexpression
miR1874-3p-MIM-XbaⅠ-F	GCtctagaCATCGGGTTACACCctaTCCATCCATAGTTGTTGTTGTTATG	For mimicry
miR1874-3p-MIM-PstⅠ-R	AActgcagTATGGATGGAtagGGTGTAACCCGATGATTCTTCTTCTTTAG	For mimicry
miR1874-3p-U3T1-F	ggcaGTACAGTGGTGAAGACATA	For CRISPR-Cas9
miR1874-3p-U3T1-R	aaacTATGTCTTCACCACTGTAC	For CRISPR-Cas9
miR1874-3p-U6aT2-F	gccgGGTTACACCTCCATCCATA	For CRISPR-Cas9
miR1874-3p-U6aT2-R	aaacTATGGATGGAGGTGTAACC	For CRISPR-Cas9
miR1876-OE-F-XbaⅠ	GCtctagaAAGCTCAGAAAACTTGCCGTTA	For overexpression
miR1876-OE-R-PstⅠ	AActgcagCAGGACTAGGAAGTGCCACATC	For overexpression
miR1876-MIM-F-XbaⅠ	GCtctagaGGGCCAGCCCACAActaACCCACTTATgttgttgttgttatg	For mimicry
miR1876-MIM-R-PstⅠ	AActgcagATAAGTGGGTtagTTGTGGGCTGGCCCattcttcttctttag	For mimicry
miR1876-U3T1-F	ggcaCAAGTGGGTAAACCATAGGT	For CRISPR-Cas9
miR1876-U3T1-R	aaacACCTATGGTTTACCCACTTG	For CRISPR-Cas9
miR1876-U6aT2-F	gccgCACTTAAATGGCCTATAAGT	For CRISPR-Cas9
miR1876-U6aT2-R	aaacACTTATAGGCCATTTAAGTG	For CRISPR-Cas9
miR1878-OE-F-XbaⅠ	GCtctagaGGTTGGAGGCTTCTGGTCTTATT	For overexpression
miR1878-OE-R-SalⅠ	ACGCgtcgacATAACAAGAACACTGCACTCATCTTA	For overexpression
miR1878-MIM-F-XbaⅠ	GCtctagaTCTTTTATAGTGTCctaCAGATTAAGTgttgttgttgttatg	For mimicry
miR1878-MIM-R-PstⅠ	AActgcagACTTAATCTGtagGACACTATAAAAGAattcttcttctttag	For mimicry
miR1878-U3T1-F	ggcaTGTCCAGATTAAGTCTGCAG	For CRISPR-Cas9
miR1878-U3T1-R	aaacCTGCAGACTTAATCTGGACA	For CRISPR-Cas9
miR1878-U6aT2-F	gccgTGTTCAGATTGAGTTTAGAA	For CRISPR-Cas9
miR1878-U6aT2-R	aaacTTCTAAACTCAATCTGAACA	For CRISPR-Cas9
miR1879-OE-F-XbaⅠ	GCtctagaTCAAAAACTGCGGACCAATC	For overexpression
miR1879-OE-R-PstⅠ	AActgcagTCCATCCCTCTAACCAAAC	For overexpression
miR1879-MIM-F-XbaⅠ	GCtctagaCCACCTCATCCCTActaAACCAAACACGTTGTTGTTGTTATG	For mimicry
miR1879-MIM-PstⅠ	AActgcagGTGTTTGGTTtagTAGGGATGAGGTGGATTCTTCTTCTTTAG	For mimicry
miR1879-U3T1-F	ggcaCCAAACACATGCACGCAAA	For CRISPR-Cas9
miR1879-U3T1-R	aaacTTTGCGTGCATGTGTTTGG	For CRISPR-Cas9
miR1879-U6aT2-F	gccgGTTTAGGGATGAGGTGGGA	For CRISPR-Cas9
miR1879-U6aT2-R	aaacTCCCACCTCATCCCTAAAC	For CRISPR-Cas9
miR1881-OE-F-XbaⅠ	GCtctagaTAACCCTCGCAAACTTCACC	For overexpression
miR1881-OE-R-PstⅠ	AActgcagGGCTCGCTATTGGCATTGAC	For overexpression
miR1881-MIM-F-XbaⅠ	GCtctagaACACCACCACGCTActaCAATAACATTGTTGTTGTTGTTATG	For mimicry
miR1881-MIM-R-PstⅠ	AActgcagAATGTTATTGtagTAGCGTGGTGGTGTATTCTTCTTCTTTAG	For mimicry
miR1881-U3T1-F	ggcaAAGGAAGATTTGTACCGCT	For CRISPR-Cas9
miR1881-U3T1-R	aaacAGCGGTACAAATCTTCCTT	For CRISPR-Cas9
miR1881-U6aT2-F	gccgCCTCAAGCTTGCGTGCACAT	For CRISPR-Cas9
miR1881-U6aT2-R	aaacATGTGCACGCAAGCTTGAGG	For CRISPR-Cas9
miR2873a-OE-F-XbaⅠ	GCtctagaCCCTTAACTCTTCACTATTCCATTTT	For overexpression
miR2873a-OE-R-PstⅠ	AActgcagATAAGGGAAATATCCTTTGAAAACGA	For overexpression
miR2873a-MIM-F-XbaⅠ	GCtctagaGTTACCAAATTTAActaGTCCAAACTTgttgttgttgttatg	For mimicry
miR2873a-MIM-114R-PstⅠ	AActgcagAAGTTTGGACtagTTAAATTTGGTAACattcttcttctttag	For mimicry
miR2873a-U3T1-F	ggcaCTCTCAAATGAAGTTAAGTT	For CRISPR-Cas9
miR2873a-U3T1-R	aaacAACTTAACTTCATTTGAGAG	For CRISPR-Cas9
miR2873a-U6aT2-F	gccgTTAAGTTTGGACTTAAATT	For CRISPR-Cas9
miR2873a-U6aT2-R	aaacAATTTAAGTCCAAACTTAA	For CRISPR-Cas9
miR2878-OE-F-XbaⅠ	GCtctagaATTTTTGCCTCCCATTTGTCCT	For overexpression
miR2878-OE-R-PstⅠ	AActgcagCCCCATCATGCACATGTCTTAG	For overexpression
miR2878-MIM-F-XbaⅠ	GCtctagaCATCCTCAGAATTTctaTATACATGTAgttgttgttgttatg	For mimicry
miR2878-MIM-R-PstⅠ	AActgcagTACATGTATAtagAAATTCTGAGGATGattcttcttctttag	For mimicry
miR2878-U3T1-F	ggcaGTTATATATATGACATCCTC	For CRISPR-Cas9
miR2878-U3T1-R	aaacGAGGATGTCATATATATAAC	For CRISPR-Cas9
miR2878-U6aT2-F	gccgCAAGTGAGTGAACAAATTAT	For CRISPR-Cas9
miR2878-U6aT2-R	aaacATAATTTGTTCACTCACTTG	For CRISPR-Cas9
48-F	GTCTAATTTAAATATGGTCTAAAGAAGAAGAAT	For mimicry
48-R	ACCATATTTAAATTAGACCATAACAACAACAAC	For mimicry
miR440-RT	GTCGTATCCAGTGCAGGGTCCGAGGTATTCGCACTGGATACGACTTGTCC	For reverse transcription
miR530-RT	GTCGTATCCAGTGCAGGGTCCGAGGTATTCGCACTGGATACGACGTTGCA	For reverse transcription
miR530-3p-RT	GTCGTATCCAGTGCAGGGTCCGAGGTATTCGCACTGGATACGACGTAGGT	For reverse transcription
miR535-RT	GTCGTATCCAGTGCAGGGTCCGAGGTATTCGCACTGGATACGACGCGTGC	For reverse transcription
miR820a-RT	GTCGTATCCAGTGCAGGGTCCGAGGTATTCGCACTGGATACGACCTGGTC	For reverse transcription
miR1423-RT	GTCGTATCCAGTGCAGGGTCCGAGGTATTCGCACTGGATACGACGTTACC	For reverse transcription
miR1846d-RT	GTCGTATCCAGTGCAGGGTCCGAGGTATTCGCACTGGATACGACGAGATC	For reverse transcription
miR1850.2-RT	GTCGTATCCAGTGCAGGGTCCGAGGTATTCGCACTGGATACGACCCACGT	For reverse transcription
miR1856-RT	GTCGTATCCAGTGCAGGGTCCGAGGTATTCGCACTGGATACGACTACGAA	For reverse transcription
miR1860-3p-RT	GTCGTATCCAGTGCAGGGTCCGAGGTATTCGCACTGGATACGACAGAGAA	For reverse transcription
miR1861h-RT	GTCGTATCCAGTGCAGGGTCCGAGGTATTCGCACTGGATACGACCTCAGT	For reverse transcription
miR1862a-RT	GTCGTATCCAGTGCAGGGTCCGAGGTATTCGCACTGGATACGACCGTCCC	For reverse transcription
miR1862e-RT	GTCGTATCCAGTGCAGGGTCCGAGGTATTCGCACTGGATACGACCCGTCC	For reverse transcription
miR1863a-RT	GTCGTATCCAGTGCAGGGTCCGAGGTATTCGCACTGGATACGACCTAATC	For reverse transcription
miR1868.1-RT	GTCGTATCCAGTGCAGGGTCCGAGGTATTCGCACTGGATACGACTGGCTG	For reverse transcription
miR1871-RT	GTCGTATCCAGTGCAGGGTCCGAGGTATTCGCACTGGATACGACAAACCA	For reverse transcription
miR1874-3p-RT	GTCGTATCCAGTGCAGGGTCCGAGGTATTCGCACTGGATACGACCATCGG	For reverse transcription
miR1876-RT	GTCGTATCCAGTGCAGGGTCCGAGGTATTCGCACTGGATACGACGGGCCA	For reverse transcription
miR1878-RT	GTCGTATCCAGTGCAGGGTCCGAGGTATTCGCACTGGATACGACTCTTTT	For reverse transcription
miR1879-RT	GTCGTATCCAGTGCAGGGTCCGAGGTATTCGCACTGGATACGACCCACCT	For reverse transcription
miR1881-RT	GTCGTATCCAGTGCAGGGTCCGAGGTATTCGCACTGGATACGACACACCA	For reverse transcription
miR2873a-RT	GTCGTATCCAGTGCAGGGTCCGAGGTATTCGCACTGGATACGACGTTACC	For reverse transcription
miR2878-RT	GTCGTATCCAGTGCAGGGTCCGAGGTATTCGCACTGGATACGACCATCCT	For reverse transcription
miR440-qF	GCGAGTGTCTCCTGATGATCG	For miRNA qRT-PCR
miR530-qF	GCGAGGTGCAGAGGCAGA	For miRNA qRT-PCR
miR530-3p-qF	GCGTGCATTTGCACCTGC	For miRNA qRT-PCR
miR535-qF	GCGCGTGACAACGAGAGAGA	For miRNA qRT-PCR
miR820a-qF	CGTCGGCCTCGTGGATG	For miRNA qRT-PCR
miR1423-qF	CGCGAAGTTTGGACTTAAATTT	For miRNA qRT-PCR
miR1846d-qF	TCCCACCGAGCAGCCG	For miRNA qRT-PCR
miR1850.2-qF	CGCGCGTTGTGTGTGAACTAA	For miRNA qRT-PCR
miR1856-qF	CGCGTATGCGTAAGACGGA	For miRNA qRT-PCR
miR1860-3p-qF	CGCGATCTGGAAGCTAGGTT	For miRNA qRT-PCR
miR1861h-qF	CGCGGTCTTGAGGCAGGA	For miRNA qRT-PCR
miR1862a-qF	GCGACGAGGTTGGTTTATTTT	For miRNA qRT-PCR
miR1862e-qF	CGCGCTAGATTTGTTTATTTTG	For miRNA qRT-PCR
miR1863a-qF	CGCGAGCTCTGATACCATGTTA	For miRNA qRT-PCR
miR1868.1-qF	CGTCACGGAAAACGAGGGAG	For miRNA qRT-PCR
miR1871-qF	CGCGATGGCTCTGATATCATGT	For miRNA qRT-PCR
miR1874-3p-qF	CGCGTATGGATGGAGGTGTAAC	For miRNA qRT-PCR
miR1876-qF	CGATAAGTGGGTTTGTGGGC	For miRNA qRT-PCR
miR1878-qF	GCGCGACTTAATCTGGACACTAT	For miRNA qRT-PCR
miR1879-qF	GCGGTGTTTGGTTTAGGGATG	For miRNA qRT-PCR
miR1881-qF	GCGAATGTTATTGTAGCGTGG	For miRNA qRT-PCR
miR2873a-qF	CGCGAAGTTTGGACTTAAATTT	For miRNA qRT-PCR
miR2878-qF	CGCGCGTACATGTATAAAATTCTG	For miRNA qRT-PCR
universal-qR	AGTGCAGGGTCCGAGGTATT	For miRNA qRT-PCR
U6-qF	CGATAAAATTGGAACGATACAGA	For miRNA qRT-PCR
U6-qR	ATTTGGACCATTTCTCGATTTGT	For miRNA qRT-PCR
RGSV-CP-qF	TTTGTCAACCTGGCTATGGA	For qRT-PCR
RGSV CP-qR	GCAGTTTCCTGTAGTCCCCA	For qRT-PCR
RRSV-CP-qF	GAGCAAACTTGAGGCGTA	For qRT-PCR
RRSV-CP-qR	AAGCTACCGTGTAGGTGGCG	For qRT-PCR
Actin-qF	GAGATCACTGCCTTGGCTCC	For qRT-PCR
Actin-qR	CGATAACAGCTCCTCTTGGC	For qRT-PCR
miR535-pro- (-)2108F	AActgcagGTTCCACTTCAAGATGATCCCACTTT	For pmiR535:GUS vector
miR535-pro-0R	GGAagatctGGCCGGCGAGCAAATTAACCAAC	For pmiR535:GUS vector
